# Supplementary material for: Temporal transcriptomic profiling of pulmonary thromboembolism reveals persistent NETosis- and ferroptosis-associated gene signatures and enhanced thrombolysis with adjunctive DNase I
Source: PLoS One. 2026 May 29;21(5):e0349853. doi: 10.1371/journal.pone.0349853 (PMC13221060; doi:10.1371/journal.pone.0349853)
Supplement: S1 Table — (XLSX) [file pone.0349853.s003.xlsx]

## Sheet: Sheet1
		gene		sequence	product size
	1	S100A8	F	AAGGAAATTACCACGCCCTCTACG	150bp
			R	TGAGGAACTCCTGGAAGTTGATGG
	2	S100A9	F	AGGAGGCGAGGGATGAGAAAGC	104bp
			R	CCTTGCCATCAGGATGACGAACTC
	3	LCN2	F	CCACCGACTACAGCCAGTATGC	99bp
			R	TCAGCTCCTTGGTTCTCCCGTAG
Lactoferrin	4	LTF	F	GGCAGCAAGGAGCAGCACAA	130bp
			R	AACTCATGGCGTCAGCGTCTC
	5	MGST3	F	TCAGCGAGCCCACCAGAACA	104bp
			R	CCCAGCCCAAGCCAGAGACTATA
Apolipoprotein	6	APOL3	F	CGGCACCGCACTGGCAATGA	141bp
			R	TCCTCAGCCGACTTGGACTTGG
	7	OLAH	F	TGTGCTCTGCTGCCAATCATCC	126bp
			R	GAAGTGCATCGGTTCTAGCTTGTG
	8	ATF5	F	GGATGACGGAGCGGGTAGACTT	143bp
			R	CTCCATCTGCTCCAGCTCCTTCT
	9	TSPAN15	F	GGCGAGGACTACCGAGATTGGA	102bp
			R	CGTGTTTCTGAAGCAGCAGGTGTA
	10	CYSRT1	F	CCCACGAGATGGTTGTGAAGAAC	122bp
			R	TGGCTGTGTCACTGAGGATGTC
内参	11	GAPDH	F	TGATTCCACCCACGGCAAGTTCC	132bp
			R	TCGGCACCAGCATCACCCC
